# Supplementary material for: Emergence of complex structures from nonlinear interactions and noise in coevolving networks
Source: Sci Rep. 2020 Sep 24;10:15660. doi: 10.1038/s41598-020-72662-8 (PMC7519106; doi:10.1038/s41598-020-72662-8)
Supplement: Supplementary file 1 — Supplementary Legends. [file 41598_2020_72662_MOESM1_ESM.doc]

"Supplementary_Information.pdf" - a title page

"SF1_phase_A.mp4" - a video showing stationary state of phase A
Title: Stationary state in phase A
Legend: The video presents the dynamics of the network and states in the stationary state of phase A. Example is produced for 250 nodes and 500 edges.

"SF2_phase_B1.mp4" - a video showing stationary state of phase B1
Title: Stationary state in phase B1
Legend: The video presents the dynamics of the network and states in the stationary state of phase B1. Example is produced for 250 nodes and 500 edges.

"SF3_phase_B2.mp4" - a video showing stationary state of phase B2
Title: Stationary state in phase B2
Legend: The video presents the dynamics of the network and states in the stationary state of phase B2. Example is produced for 250 nodes and 500 edges.

"SF4_phase_C.mp4" - a video showing stationary state of phase C
Title: Stationary state in phase C
Legend: The video presents the dynamics of the network and states in the stationary state of phase C. Example is produced for 250 nodes and 500 edges.
